# Supplementary material for: Modulation of a Supramolecular Figure‐of‐Eight Strip Based on a Photoswitchable Stiff‐Stilbene
Source: Chemistry. 2020 Jun 3;26(35):7783–7. doi: 10.1002/chem.202002051 (PMC7384132; doi:10.1002/chem.202002051)
Supplement: Supplementary file 1 — Supplementary [file CHEM-26-7783-s001.zip]

Archive with 3 entries (3 files):
- x-axis-movie-slow.avi
- y-axis-movie-slow.avi
- z002051.pdf
